# Supplementary material for: Systematics of Australian Thrasorinae (Hymenoptera, Cynipoidea, Figitidae) with descriptions of Mikeiinae, new subfamily, two new genera, and three new species
Source: Zookeys. 2011 Jun 17;(108):21–48. doi: 10.3897/zookeys.108.829 (PMC3119314; doi:10.3897/zookeys.108.829)
Supplement: XML Treatment for Mikeius clavatus [file zookeys.108.829-treatment2.xml]

<!DOCTYPE tp:taxon-treatment
  PUBLIC "-//TaxonX//DTD Taxonomic Treatment Publishing DTD v0 20100105//EN" "tax-treatment-NSO.dtd">
<tp:taxon-treatment xmlns:tp="http://www.plazi.org/taxpub"><tp:treatment-meta><mixed-citation publication-type="journal"><person-group><name><surname>Paretas-Martínez</surname><given-names>J.</given-names></name><name><surname>Restrepo-Ortiz</surname><given-names>C.</given-names></name><name><surname>Buffington</surname><given-names>M.</given-names></name><name><surname>Pujade-Villar</surname><given-names>J.</given-names></name></person-group><article-title>Systematics of Australian Thrasorinae (Hymenoptera, Cynipoidea, Figitidae) with descriptions of Mikeiinae, new subfamily, two new genera, and three new species</article-title><source>Zookeys</source><day>17</day><month>6</month><year>2011</year><volume>2011</volume><issue>108</issue><fpage>21</fpage><lpage>48</lpage><pub-id pub-id-type="doi">10.3897/zookeys.108.829</pub-id></mixed-citation></tp:treatment-meta><tp:nomenclature><tp:taxon-name>
                        <tp:taxon-name-part taxon-name-part-type="genus">Mikeius</tp:taxon-name-part>
                        <tp:taxon-name-part taxon-name-part-type="species">clavatus</tp:taxon-name-part>
                        <object-id xmlns:xlink="http://www.w3.org/1999/xlink" xlink:type="simple">urn:lsid:zoobank.org:act:8D74319A-2A25-48A6-B857-80E6ABB2BE9C</object-id>
                    <object-id xmlns:xlink="http://www.w3.org/1999/xlink" xlink:type="simple">http://species-id.net/wiki/Mikeius_clavatus</object-id>
                    </tp:taxon-name><tp:taxon-authority>Pujade-Villar &amp; Restrepo-Ortiz</tp:taxon-authority><tp:taxon-status xmlns:xlink="http://www.w3.org/1999/xlink" xlink:type="simple">sp. n.</tp:taxon-status><xref ref-type="fig" rid="F1">Fig. 1E</xref></tp:nomenclature><tp:treatment-sec sec-type="Diagnosis"><title>Diagnosis.</title><p>Differs from all the other species of <italic><tp:taxon-name>Mikeius</tp:taxon-name></italic> in having the antenna strongly clavate with the six terminal segments 1.5 times wider than previous segments (<xref ref-type="fig" rid="F1">Fig. 1E</xref>); further distinguished from <italic><tp:taxon-name>Mikeius berryi</tp:taxon-name></italic> and <italic><tp:taxon-name>Mikeius grandawi</tp:taxon-name></italic> by the absence of a mesopleural carina.</p></tp:treatment-sec><tp:treatment-sec sec-type="Description"><title>Description.</title><p>As in subfamily description (see above) with the following specific characters.</p><p><bold>Length</bold>. Female 2.8 - 3 mm. Male unknown.</p><p><bold>Coloration.</bold> Head and mesosoma black, antenna yellowish, except scape, brown, metasoma pale brown. Legs pale yellow, except coxae, brown.</p><p><bold>Antenna.</bold> (<xref ref-type="fig" rid="F1">Fig. 1E</xref>) <italic>Female.</italic> Strongly clavate, 11 flagellomeres, antennal formula: 8(4): 4(4): 5(3): 3(3): 3(3): 3(3.5): 4(5): 5(6): 5(6): 6(5): 5(6): 5(6): 7(4). Placoid sensillae from F7 to terminal segment.</p><p><!--PageBreak--><!--PageBreak--><bold>Mesosoma.</bold> Mesoscutum slightly striate. Notauli complete of uniform width. Antero-admedian lines weak. Median mesoscutal line very short. Scutellar foveae round to subquadrate, not delimited posteriorly. Mesopleural furrow absent.</p><p><bold>Forewing.</bold> Radial cell 2.4 times longer than wide.</p><p><bold>Metasoma.</bold> Base of T3 with an almost complete hairy ring.</p></tp:treatment-sec><tp:treatment-sec sec-type="Type material"><title>Type material.</title><p>HOLOTYPE ♀ (ANIC) with the following label data: “AUSTRALIA: Vict. Mt. Donna Buang, 1200m 11–17.i. 80, Eucalyptus-Nothofagus forest, A. Newton, M. Thayer” (white label), “flight intercept window/trough trap” (white label), “AUST. NAT. INS. COLL.” (green label), “Holotype <italic><tp:taxon-name>Mikeius clavatus</tp:taxon-name></italic> P-V &amp; R-O” (red label). PARATYPE ♀ (ANIC) with the following labels: “W sid<!--PageBreak-->e Cobungra Hill 20km WbyN, Omeo Vic. 27 Feb. 1980, I.D. Naumann J. C. Cardale” (white label), “ex alcohol collection” (white label), “AUST. NAT. INS. COLL.” (green label), “Paratype <italic><tp:taxon-name>Mikeius clavatus</tp:taxon-name></italic> P-V &amp; R-O” (red label).</p></tp:treatment-sec><tp:treatment-sec sec-type="Biology"><title>Biology.</title><p>Unknown.</p></tp:treatment-sec><tp:treatment-sec sec-type="Distribution"><title>Distribution.</title><p>Victoria, Australia.</p></tp:treatment-sec><tp:treatment-sec sec-type="Etymology"><title>Etymology.</title><p>The specific name refers to the strongly clavate antenna.</p></tp:treatment-sec><tp:treatment-sec><!--Section generated to contain objects referenced in tp:taxon-treatment.--><fig id="F1" position="float" orientation="portrait"><label>Figure 1.</label><caption><p>Diagnostic characters of <italic><tp:taxon-name>Mikeius</tp:taxon-name></italic> sp. (<tp:taxon-name>Mikeiinae</tp:taxon-name>), female. <bold>A–D</bold>, F and G: <italic><tp:taxon-name>Mikeius hartigi</tp:taxon-name></italic>; E, <italic><tp:taxon-name>Mikeius clavatus</tp:taxon-name></italic> <bold>A</bold> head, anterior view <bold>B</bold> mesosoma, lateral view <bold>C</bold> mesosoma, antero-dorsal view <bold>D–E</bold> antenna, medial view <bold>F</bold> mesosoma, dorsal view <bold>G</bold> pronotum (mesosoma), antero-dorsal view.</p></caption><graphic xmlns:xlink="http://www.w3.org/1999/xlink" xlink:href="ZooKeys-108-021-g001.jpg" position="float" orientation="portrait" xlink:type="simple"/></fig></tp:treatment-sec></tp:taxon-treatment>
