# Supplementary material for: Systematics of Australian Thrasorinae (Hymenoptera, Cynipoidea, Figitidae) with descriptions of Mikeiinae, new subfamily, two new genera, and three new species
Source: Zookeys. 2011 Jun 17;(108):21–48. doi: 10.3897/zookeys.108.829 (PMC3119314; doi:10.3897/zookeys.108.829)
Supplement: XML Treatment for Cicatrix [file zookeys.108.829-treatment4.xml]

<!DOCTYPE tp:taxon-treatment
  PUBLIC "-//TaxonX//DTD Taxonomic Treatment Publishing DTD v0 20100105//EN" "tax-treatment-NSO.dtd">
<tp:taxon-treatment xmlns:tp="http://www.plazi.org/taxpub"><tp:treatment-meta><mixed-citation publication-type="journal"><person-group><name><surname>Paretas-Martínez</surname><given-names>J.</given-names></name><name><surname>Restrepo-Ortiz</surname><given-names>C.</given-names></name><name><surname>Buffington</surname><given-names>M.</given-names></name><name><surname>Pujade-Villar</surname><given-names>J.</given-names></name></person-group><article-title>Systematics of Australian Thrasorinae (Hymenoptera, Cynipoidea, Figitidae) with descriptions of Mikeiinae, new subfamily, two new genera, and three new species</article-title><source>Zookeys</source><day>17</day><month>6</month><year>2011</year><volume>2011</volume><issue>108</issue><fpage>21</fpage><lpage>48</lpage><pub-id pub-id-type="doi">10.3897/zookeys.108.829</pub-id></mixed-citation></tp:treatment-meta><tp:nomenclature><tp:taxon-name>
                        <tp:taxon-name-part taxon-name-part-type="genus">Cicatrix</tp:taxon-name-part>
                        <object-id xmlns:xlink="http://www.w3.org/1999/xlink" xlink:type="simple">urn:lsid:zoobank.org:act:F831C129-F846-4A87-A668-524A2EA64E19</object-id>
                    <object-id xmlns:xlink="http://www.w3.org/1999/xlink" xlink:type="simple">http://species-id.net/wiki/Cicatrix</object-id>
                    </tp:taxon-name><tp:taxon-authority>Paretas-Martínez</tp:taxon-authority><tp:taxon-status xmlns:xlink="http://www.w3.org/1999/xlink" xlink:type="simple">gen. n.</tp:taxon-status><xref ref-type="fig" rid="F2">Fig. 2</xref></tp:nomenclature><tp:treatment-sec sec-type="Type species"><title>Type species:</title><p><italic><tp:taxon-name>Cicatrix pilosiscutum</tp:taxon-name></italic> (Girault), <bold>comb. n.</bold></p></tp:treatment-sec><tp:treatment-sec sec-type="Included species"><title>Included species:</title><p><italic><tp:taxon-name>Cicatrix neumannoides</tp:taxon-name></italic>, sp. n., <italic><tp:taxon-name>Cicatrix pilosiscutum</tp:taxon-name></italic> (Girault), <italic><tp:taxon-name>Cicatrix shauffi</tp:taxon-name></italic> (Buffington), comb. n.</p></tp:treatment-sec><tp:treatment-sec sec-type="Diagnosis"><title>Diagnosis.</title><p>(<xref ref-type="table" rid="T2">Table 2</xref>) <italic><tp:taxon-name>Cicatrix</tp:taxon-name></italic>, gen. n., is distinguished from <italic><tp:taxon-name>Myrtopsen</tp:taxon-name></italic>, <italic><tp:taxon-name>Palmiriella</tp:taxon-name></italic>, gen. n., and <italic><tp:taxon-name>Scutimica</tp:taxon-name></italic> by having T3 and T4 as separate sclerites (<xref ref-type="fig" rid="F2">Fig. 2C</xref>); in these latter three genera, T3 and T4 are fused into a syntergum (<xref ref-type="fig" rid="F3">Fig. 3F</xref>, <xref ref-type="fig" rid="F9">9C</xref>). <italic><tp:taxon-name>Cicatrix</tp:taxon-name></italic> is distinguished from <italic><tp:taxon-name>Thrasorus</tp:taxon-name></italic> having horizontally striate microsculpture on the mesoscutum (<xref ref-type="fig" rid="F2">Fig. 2B, E</xref>); <italic><tp:taxon-name>Thrasorus</tp:taxon-name></italic> has a smooth mesoscutum (<xref ref-type="fig" rid="F4">Fig. 4B</xref>).</p><table-wrap id="T2" position="float" orientation="portrait"><label>Table 2.</label><caption><p>Diagnostic table for Mikeius (<tp:taxon-name>Mikeiinae</tp:taxon-name>, n. subf.) and genera of <tp:taxon-name>Thrasorinae</tp:taxon-name>.</p></caption><table><tbody><tr><th rowspan="2" colspan="1"/><th rowspan="1" colspan="1"><tp:taxon-name>Mikeiinae</tp:taxon-name></th><th rowspan="1" colspan="5"><tp:taxon-name>Thrasorinae</tp:taxon-name></th></tr><tr><th rowspan="1" colspan="1"><italic><tp:taxon-name>Mikeius</tp:taxon-name></italic></th><th rowspan="1" colspan="1"><italic><tp:taxon-name>Thrasorus</tp:taxon-name></italic></th><th rowspan="1" colspan="1"><italic><tp:taxon-name>Cicatrix</tp:taxon-name></italic></th><th rowspan="1" colspan="1"><italic><tp:taxon-name>Palmiriella</tp:taxon-name></italic></th><th rowspan="1" colspan="1"><italic><tp:taxon-name>Scutimica</tp:taxon-name></italic></th><th rowspan="1" colspan="1"><italic><tp:taxon-name>Myrtopsen</tp:taxon-name></italic></th></tr><tr><td rowspan="1" colspan="1">Circumtorular impression</td><td rowspan="1" colspan="1">absent</td><td rowspan="1" colspan="1">present</td><td rowspan="1" colspan="1">present</td><td rowspan="1" colspan="1">present</td><td rowspan="1" colspan="1">present</td><td rowspan="1" colspan="1">present</td></tr><tr><td rowspan="1" colspan="1">Lateral margins of posterior part of pronotal plate</td><td rowspan="1" colspan="1">not reaching scutum, not forming an upraised plate</td><td rowspan="1" colspan="1">reaching scutum, forming an upraised plate</td><td rowspan="1" colspan="1">reaching scutum, forming an upraised plate</td><td rowspan="1" colspan="1">reaching scutum, forming an upraised plate</td><td rowspan="1" colspan="1">reaching scutum, forming an upraised plate</td><td rowspan="1" colspan="1">reaching scutum, forming an upraised plate</td></tr><tr><td rowspan="1" colspan="1">Mesoscutum sculpturing</td><td rowspan="1" colspan="1">microsculpture horizontally striate</td><td rowspan="1" colspan="1">absent, smooth</td><td rowspan="1" colspan="1">microsculpture horizontally striate</td><td rowspan="1" colspan="1">microsculpture horizontally striate</td><td rowspan="1" colspan="1">smooth or with parapsides</td><td rowspan="1" colspan="1">microsculpture horizontally striate</td></tr><tr><td rowspan="1" colspan="1">T3-T4</td><td rowspan="1" colspan="1">T4 2x length of T3</td><td rowspan="1" colspan="1">T4 2x length of T3</td><td rowspan="1" colspan="1">T4 2x length of T3</td><td rowspan="1" colspan="1">fused, syntergum not covering the entire metasoma</td><td rowspan="1" colspan="1">fused, syntergum covering the entire metasoma</td><td rowspan="1" colspan="1">fused, syntergum covering the entire metasoma</td></tr><tr><td rowspan="1" colspan="1">Face sculpturing</td><td rowspan="1" colspan="1">absent</td><td rowspan="1" colspan="1">carinae on lower face</td><td rowspan="1" colspan="1">carinae on lower face</td><td rowspan="1" colspan="1">absent</td><td rowspan="1" colspan="1">irregularly wrinkled/carinate</td><td rowspan="1" colspan="1">irregularly wrinkled/carinate</td></tr><tr><td rowspan="1" colspan="1">Posterior margin of scutellum</td><td rowspan="1" colspan="1">rounded</td><td rowspan="1" colspan="1">rounded</td><td rowspan="1" colspan="1">rounded</td><td rowspan="1" colspan="1">rounded</td><td rowspan="1" colspan="1">emarginate</td><td rowspan="1" colspan="1">truncate/emarginate</td></tr><tr><td rowspan="1" colspan="1">Pronotum sculpturing</td><td rowspan="1" colspan="1">absent</td><td rowspan="1" colspan="1">absent</td><td rowspan="1" colspan="1">absent</td><td rowspan="1" colspan="1">absent</td><td rowspan="1" colspan="1">carinate</td><td rowspan="1" colspan="1">carinate/&lt;br/&gt; microsculpture</td></tr><tr><td rowspan="1" colspan="1">Notauli</td><td rowspan="1" colspan="1">complete</td><td rowspan="1" colspan="1">complete</td><td rowspan="1" colspan="1">complete</td><td rowspan="1" colspan="1">complete</td><td rowspan="1" colspan="1">incomplete, each forming a large cell</td><td rowspan="1" colspan="1">complete</td></tr></tbody></table></table-wrap></tp:treatment-sec><tp:treatment-sec sec-type="Description"><title>Description.</title><p><bold>Length.</bold> Female2.5 – 4.5 mm.Male unknown.</p><p><bold>Coloration.</bold> The entire body with the same coloration, light brown or chestnut depending on the specimen.</p><p><bold><!--PageBreak-->Head</bold> (<xref ref-type="fig" rid="F2">Fig. 2A, D</xref>). Face and frons with abundant setae . Face with transverse carinae, strong across entire face, or only marked at lateral sides of face, smoother, tending towards strigae. Clypeus distinctly projected anteriorly, curved ventrally, clypeopleurostomal lines well developed. Malar furrow coriaceous. Occiput and genae smooth without carinae. Circumtorular impression present.</p><p><bold>Antennae</bold> (<xref ref-type="fig" rid="F2">Fig. 2F</xref>). <italic>Female.</italic>Filiform, with 10 or 11 flagellomeres.</p><p><bold>Mesosoma</bold> (<xref ref-type="fig" rid="F2">Fig. 2B and E</xref>). Pronotal carinae reaching anterior margin of mesoscutum, forming small plate, conspicuous but not projected, concave dorsomedially. Mesoscutum horizontally striate. Notauli complete, of uniform width to slightly wider posteriorly. Parascutal sulcus wide only in basal half. Lateral basal impressions conspicuous. Antero-admedian lines weak. Median mesoscutal line absent, short or long. Scutellum rugose; scutellar foveae round, subtriangular or subquadrate; interfoveal carina absent. Mesopleural furrow conspicuous. Propodeal carinae wide, curved. Pronotum, mesoscutum, scutellum, mesopleural triangle and metapleura all covered with sparse/dense setae.</p><p><bold>Forewing.</bold> Short setae present on wing surface and along margins. Radial cell closed along anterior margin, two times longer than wide, R2 almost straight; areolet absent.</p><p><bold>Legs</bold>. Metatibia with two spurs, sub-equal in length, not exceeding one-half length of tarsomere 1.</p><p><bold>Metasoma</bold> (<xref ref-type="fig" rid="F2">Fig. 2C</xref>). Petiole short. Base of T3 with patches of setae or an almost complete hairy ring. Tergite 3 smaller than T4; T4 four large, covering almost entire metasomal surface; remaining terga short, telescoped within T4; entire metasoma shiny, smooth. Hypopygium and ventral spine visible.</p></tp:treatment-sec><tp:treatment-sec sec-type="Biology"><title>Biology.</title><p>Unknown.</p></tp:treatment-sec><tp:treatment-sec sec-type="Distribution"><title>Distribution.</title><p>Australia.</p></tp:treatment-sec><tp:treatment-sec sec-type="Etymology"><title>Etymology.</title><p>From the Latin word <italic>cicatrix</italic>, meaning “scar”, refering to the carinae that resemble a scar through the face. Gender is masculine.</p></tp:treatment-sec><tp:treatment-sec sec-type="Taxonomic comments"><title>Taxonomic comments.</title><p><xref ref-type="bibr" rid="B8">Girault (1929)</xref> described <italic><tp:taxon-name>Amblynotus</tp:taxon-name></italic> <italic>pilosiscutum</italic>, and <xref ref-type="bibr" rid="B23">Weld (1952)</xref> transferred the species to <italic><tp:taxon-name>Melanips</tp:taxon-name></italic>. This species has the circumtorular impression and thus belongs to <tp:taxon-name>Thrasorinae</tp:taxon-name>. However, the results of the phylogenetic analysis and the diagnostic characters summarized above indicate that this species cannot be accommodated by any currently recognized genus, thus we describe <italic><tp:taxon-name>Cicatrix</tp:taxon-name></italic>, gen. n., to contain <italic><tp:taxon-name>Cicatrix pilosiscutum</tp:taxon-name></italic> (Girault) as well as <italic><tp:taxon-name>Cicatrix neumannoides</tp:taxon-name></italic>, sp. n., and <italic><tp:taxon-name>Cicatrix schauffi</tp:taxon-name></italic> (Buffington), comb. n.</p></tp:treatment-sec><tp:treatment-sec><!--Section generated to contain objects referenced in tp:taxon-treatment.--><fig id="F2" position="float" orientation="portrait"><label>Figure 2.</label><caption><p>Diagnostic characters of <italic><tp:taxon-name>Cicatrix</tp:taxon-name></italic> sp. (<tp:taxon-name>Thrasorinae</tp:taxon-name>): <bold>A</bold> <italic><tp:taxon-name>Cicatrix pilosiscutum</tp:taxon-name></italic>; <bold>B–D</bold> and <bold>F</bold> <italic><tp:taxon-name>Cicatrix schauffi</tp:taxon-name></italic>; E, <italic><tp:taxon-name>Cicatrix neumannoides</tp:taxon-name></italic> <bold>A</bold> head, anterior view <bold>B</bold> mesosoma, dorsal view <bold>C</bold> metasoma, lateral view <bold>D</bold> head, anterior view <bold>E</bold> mesosoma, dorsal view <bold>F</bold>female antenna, dorsal view. CI, circumtorular impression.</p></caption><graphic xmlns:xlink="http://www.w3.org/1999/xlink" xlink:href="ZooKeys-108-021-g002.jpg" position="float" orientation="portrait" xlink:type="simple"/></fig><fig id="F3" position="float" orientation="portrait"><label>Figure 3.</label><caption><p>Diagnostic characters of <italic><tp:taxon-name>Palmiriella neumanni</tp:taxon-name></italic> (<tp:taxon-name>Thrasorinae</tp:taxon-name>), female <bold>A</bold>head, anterior view <bold>B</bold> mesosoma, dorsal view <bold>C</bold> mesosoma, lateral view <bold>D</bold> antenna, dorsal view <bold>E</bold> head and mesosoma, antero-dorsal view <bold>F</bold> metasoma, lateral view. CI, circumtorular impression.</p></caption><graphic xmlns:xlink="http://www.w3.org/1999/xlink" xlink:href="ZooKeys-108-021-g003.jpg" position="float" orientation="portrait" xlink:type="simple"/></fig><fig id="F9" position="float" orientation="portrait"><label>Figure 9.</label><caption><p>Characters of <italic><tp:taxon-name>Scutimica</tp:taxon-name></italic> and <italic><tp:taxon-name>Myrtopsen</tp:taxon-name></italic> <bold>A</bold> head, <italic><tp:taxon-name>Scutimica transcarinata</tp:taxon-name></italic> <bold>B</bold> head, <italic><tp:taxon-name>Myrtopsen luedervaldti</tp:taxon-name></italic> <bold>C</bold> metasoma, <italic><tp:taxon-name>Myrtopsen</tp:taxon-name></italic> sp. <bold>D</bold> mesosoma in dorsal view, <italic><tp:taxon-name>Scutimica flava</tp:taxon-name></italic> <bold>E</bold> mesosoma in dorsal view, <italic><tp:taxon-name>Mikeius mimosae</tp:taxon-name></italic> <bold>F</bold> mesosoma in lateral view, <italic><tp:taxon-name>Scutimica transcarinata</tp:taxon-name></italic> <bold>G</bold> mesosoma in lateral view, <italic><tp:taxon-name>Mikeius punctuatus</tp:taxon-name></italic>.</p></caption><graphic xmlns:xlink="http://www.w3.org/1999/xlink" xlink:href="ZooKeys-108-021-g009.jpg" position="float" orientation="portrait" xlink:type="simple"/></fig><fig id="F4" position="float" orientation="portrait"><label>Figure 4.</label><caption><p>Characters of <italic><tp:taxon-name>Thrasorus</tp:taxon-name></italic> (<bold>A–G</bold>) and <italic><tp:taxon-name>Scutimica</tp:taxon-name></italic> (H) <bold>A</bold> head, anterior view <bold>B</bold> mesosoma, dorsal view, <italic><tp:taxon-name>Thrasorus rieki</tp:taxon-name></italic> <bold>C</bold> antenna, male, medial view <bold>D</bold> mesosoma, dorsal view, <italic><tp:taxon-name>Thrasorus schmidtae</tp:taxon-name></italic> <bold>E</bold> head and mesosoma, lateral view <bold>F</bold> metasoma, lateral view <bold>G</bold> antenna, female, medial view <bold>H</bold> mesosoma, dorsal view, <italic><tp:taxon-name>Scutimica transcarinata.</tp:taxon-name></italic></p></caption><graphic xmlns:xlink="http://www.w3.org/1999/xlink" xlink:href="ZooKeys-108-021-g004.jpg" position="float" orientation="portrait" xlink:type="simple"/></fig></tp:treatment-sec><ref-list><ref id="B8"><mixed-citation xmlns:xlink="http://www.w3.org/1999/xlink" xlink:type="simple"><person-group><name name-style="western"><surname>Girault</surname><given-names>AA</given-names></name></person-group> (<year>1929</year>)<source> New pests from Australia, VI. Privately published: Brisbane. (Reproduced, 1979, in Memoirs of the American Entomological Institute 28: 266–269).</source></mixed-citation></ref><ref id="B23"><mixed-citation xmlns:xlink="http://www.w3.org/1999/xlink" xlink:type="simple"><person-group><name name-style="western"><surname>Weld</surname><given-names>LH</given-names></name></person-group> (<year>1952</year>)<source> Cynipoidea (Hymenoptera). 1905–1950. Privately printed, Ann Arbor, Michigan, 351 pp.</source></mixed-citation></ref></ref-list></tp:taxon-treatment>
