# Supplementary material for: Systematics of Australian Thrasorinae (Hymenoptera, Cynipoidea, Figitidae) with descriptions of Mikeiinae, new subfamily, two new genera, and three new species
Source: Zookeys. 2011 Jun 17;(108):21–48. doi: 10.3897/zookeys.108.829 (PMC3119314; doi:10.3897/zookeys.108.829)
Supplement: XML Treatment for Cicatrix pilosiscutum [file zookeys.108.829-treatment5.xml]

<!DOCTYPE tp:taxon-treatment
  PUBLIC "-//TaxonX//DTD Taxonomic Treatment Publishing DTD v0 20100105//EN" "tax-treatment-NSO.dtd">
<tp:taxon-treatment xmlns:tp="http://www.plazi.org/taxpub"><tp:treatment-meta><mixed-citation publication-type="journal"><person-group><name><surname>Paretas-Martínez</surname><given-names>J.</given-names></name><name><surname>Restrepo-Ortiz</surname><given-names>C.</given-names></name><name><surname>Buffington</surname><given-names>M.</given-names></name><name><surname>Pujade-Villar</surname><given-names>J.</given-names></name></person-group><article-title>Systematics of Australian Thrasorinae (Hymenoptera, Cynipoidea, Figitidae) with descriptions of Mikeiinae, new subfamily, two new genera, and three new species</article-title><source>Zookeys</source><day>17</day><month>6</month><year>2011</year><volume>2011</volume><issue>108</issue><fpage>21</fpage><lpage>48</lpage><pub-id pub-id-type="doi">10.3897/zookeys.108.829</pub-id></mixed-citation></tp:treatment-meta><tp:nomenclature><tp:taxon-name>
                        <tp:taxon-name-part taxon-name-part-type="genus">Cicatrix</tp:taxon-name-part>
                        <tp:taxon-name-part taxon-name-part-type="species">pilosiscutum</tp:taxon-name-part>
                        <object-id xmlns:xlink="http://www.w3.org/1999/xlink" xlink:type="simple">http://species-id.net/wiki/Cicatrix_pilosiscutum</object-id>
                    </tp:taxon-name><tp:taxon-authority>(Girault)</tp:taxon-authority><tp:taxon-status xmlns:xlink="http://www.w3.org/1999/xlink" xlink:type="simple">comb. n.</tp:taxon-status><xref ref-type="fig" rid="F2">Fig. 2A</xref><tp:nomenclature-citation-list><tp:nomenclature-citation><tp:taxon-name>Amblynotus pilosiscutum</tp:taxon-name><comment> Girault, 1929</comment></tp:nomenclature-citation><tp:nomenclature-citation><tp:taxon-name>Melanips pilosiscutum</tp:taxon-name><comment> (Girault) Weld, 1952</comment></tp:nomenclature-citation></tp:nomenclature-citation-list></tp:nomenclature><tp:treatment-sec sec-type="Diagnosis"><title>Diagnosis.</title><p>Differs from <italic><tp:taxon-name>Cicatrix neumannoides</tp:taxon-name></italic> and <italic><tp:taxon-name>Cicatrix schauffi</tp:taxon-name></italic> by having female antenna with 11 flagellomeres (these two species having female antenna with 10 flagellomeres,<!--PageBreak--> (<xref ref-type="fig" rid="F2">Fig. 2F</xref>, <italic><tp:taxon-name>Cicatrix schauffi</tp:taxon-name></italic>)), much stronger carinae crossing the entire face (<xref ref-type="fig" rid="F2">Fig. 2A</xref>) (only marked at lateral sides of the face in the other two species, and being smoother, more like strigae), and by lacking a median mesoscutal impression (present and long in <italic><tp:taxon-name>Cicatrix schauffi</tp:taxon-name></italic> comb. n. (<xref ref-type="fig" rid="F2">Fig. 2B</xref>), short in <italic><tp:taxon-name>Cicatrix neumannoides</tp:taxon-name></italic> sp. n. (<xref ref-type="fig" rid="F2">Fig. 2E</xref>)).</p></tp:treatment-sec><tp:treatment-sec sec-type="Redescription"><title>Redescription.</title><p>As in generic description (see above) with the following specific characters: <bold>Length.</bold> Female 4.4 mm. Male unknown.</p><p><!--PageBreak--><bold>Coloration.</bold> Completely light brown except mesosoma, which is dorsally dark.</p><p><bold>Head.</bold> (<xref ref-type="fig" rid="F2">Fig. 2A</xref>) Frons and face with piliferous punctures; strong transverse carinae crossing the entire face.</p><p><bold>Antenna.</bold> <italic>Female</italic>. 11 flagellomeres, antennal formula: 9(4): 5(3): 10(3): 9(2.5): 8.5(2.5): 8(3): 8(3): 8(3): 7(3): 5(3): 5(3): 4.5(3): 7.5(3). Placoid sensillae absent on basal half of F1 to F4, scarce on dorsal half; abundant from F5 to F11.</p><p><bold>Mesosoma.</bold> Median mesoscutal impression absent. Scutellar foveae subtriangular.</p></tp:treatment-sec><tp:treatment-sec sec-type="Type material"><title>Type material.</title><p>HOLOTYPE ♀ (QM) with the following labels: “25. 10. 23, National Pk., Q. H. Hacker.” (white label), “HOLOTYPE” (pink label), “<italic><tp:taxon-name>Amblynotus pilosiscutum</tp:taxon-name></italic> ♀, Type Girault” (white label, handwritten), “<italic><tp:taxon-name>Xyalophoroides pilosiscutum</tp:taxon-name></italic> (Gir), E. F. Riek det 1953” (white label, handwritten), QM Reg. No. T99348” (yellow label), “<italic><tp:taxon-name>Cicatrix pilosiscutum</tp:taxon-name></italic> P-M det-2009” (white label).</p></tp:treatment-sec><tp:treatment-sec sec-type="Biology"><title>Biology.</title><p>Unknown.</p></tp:treatment-sec><tp:treatment-sec sec-type="Distribution"><title>Distribution.</title><p>Australia. Label data suggest the single specimen was taken in Royal National Park in Sydney.</p></tp:treatment-sec><tp:treatment-sec><!--Section generated to contain objects referenced in tp:taxon-treatment.--><fig id="F2" position="float" orientation="portrait"><label>Figure 2.</label><caption><p>Diagnostic characters of <italic><tp:taxon-name>Cicatrix</tp:taxon-name></italic> sp. (<tp:taxon-name>Thrasorinae</tp:taxon-name>): <bold>A</bold> <italic><tp:taxon-name>Cicatrix pilosiscutum</tp:taxon-name></italic>; <bold>B–D</bold> and <bold>F</bold> <italic><tp:taxon-name>Cicatrix schauffi</tp:taxon-name></italic>; E, <italic><tp:taxon-name>Cicatrix neumannoides</tp:taxon-name></italic> <bold>A</bold> head, anterior view <bold>B</bold> mesosoma, dorsal view <bold>C</bold> metasoma, lateral view <bold>D</bold> head, anterior view <bold>E</bold> mesosoma, dorsal view <bold>F</bold>female antenna, dorsal view. CI, circumtorular impression.</p></caption><graphic xmlns:xlink="http://www.w3.org/1999/xlink" xlink:href="ZooKeys-108-021-g002.jpg" position="float" orientation="portrait" xlink:type="simple"/></fig></tp:treatment-sec></tp:taxon-treatment>
