# Supplementary material for: Systematics of Australian Thrasorinae (Hymenoptera, Cynipoidea, Figitidae) with descriptions of Mikeiinae, new subfamily, two new genera, and three new species
Source: Zookeys. 2011 Jun 17;(108):21–48. doi: 10.3897/zookeys.108.829 (PMC3119314; doi:10.3897/zookeys.108.829)
Supplement: XML Treatment for Cicatrix schauffi [file zookeys.108.829-treatment6.xml]

<!DOCTYPE tp:taxon-treatment
  PUBLIC "-//TaxonX//DTD Taxonomic Treatment Publishing DTD v0 20100105//EN" "tax-treatment-NSO.dtd">
<tp:taxon-treatment xmlns:tp="http://www.plazi.org/taxpub"><tp:treatment-meta><mixed-citation publication-type="journal"><person-group><name><surname>Paretas-Martínez</surname><given-names>J.</given-names></name><name><surname>Restrepo-Ortiz</surname><given-names>C.</given-names></name><name><surname>Buffington</surname><given-names>M.</given-names></name><name><surname>Pujade-Villar</surname><given-names>J.</given-names></name></person-group><article-title>Systematics of Australian Thrasorinae (Hymenoptera, Cynipoidea, Figitidae) with descriptions of Mikeiinae, new subfamily, two new genera, and three new species</article-title><source>Zookeys</source><day>17</day><month>6</month><year>2011</year><volume>2011</volume><issue>108</issue><fpage>21</fpage><lpage>48</lpage><pub-id pub-id-type="doi">10.3897/zookeys.108.829</pub-id></mixed-citation></tp:treatment-meta><tp:nomenclature><tp:taxon-name>
                        <tp:taxon-name-part taxon-name-part-type="genus">Cicatrix</tp:taxon-name-part>
                        <tp:taxon-name-part taxon-name-part-type="species">schauffi</tp:taxon-name-part>
                        <object-id xmlns:xlink="http://www.w3.org/1999/xlink" xlink:type="simple">http://species-id.net/wiki/Cicatrix_schauffi</object-id>
                    </tp:taxon-name><tp:taxon-authority>(Buffington)</tp:taxon-authority><tp:taxon-status xmlns:xlink="http://www.w3.org/1999/xlink" xlink:type="simple">comb. n.</tp:taxon-status><xref ref-type="fig" rid="F2">Fig. 2B–D and F</xref><tp:nomenclature-citation-list><tp:nomenclature-citation><tp:taxon-name>Mikeius schauffi</tp:taxon-name><comment> Buffington, 2008.</comment></tp:nomenclature-citation></tp:nomenclature-citation-list></tp:nomenclature><tp:treatment-sec sec-type="Diagnosis"><title>Diagnosis.</title><p>Similar to <italic><tp:taxon-name>Cicatrix neumannoides</tp:taxon-name></italic>, sp. n., in having female antenna with 10 flagellomeres (<xref ref-type="fig" rid="F2">Fig. 2F</xref>) and a face horizontally striate only on the lateral areas (<xref ref-type="fig" rid="F2">Fig. 2D</xref>) (<italic><tp:taxon-name>Cicatrix pilosiscutum</tp:taxon-name></italic>, comb. n., has female antenna with 11 flagellomeres and much stronger carinae crossing the entire face), but differs from <italic><tp:taxon-name>Cicatrix neumannoides</tp:taxon-name></italic> sp. n. by having a long median mesoscutal impression and subtriangular scutellar foveae (<xref ref-type="fig" rid="F2">Fig. 2B</xref>).</p></tp:treatment-sec><tp:treatment-sec sec-type="Redescription"><title>Redescription.</title><p>As in generic description (see above) with the following specific characters: <bold>Length.</bold> Female: 3.9 mm. Male unknown.</p><p><bold>Coloration.</bold> Completely light brown.</p><p><bold>Head.</bold> (<xref ref-type="fig" rid="F2">Fig. 2D</xref>) Frons with piliferous punctures, face horizontally striate only on lateral areas.</p><p><bold>Antenna.</bold> (<xref ref-type="fig" rid="F2">Fig. 2F</xref>) <italic>Female</italic>. 10 flagellomeres, antennal formula: 6(2): 4(3): 5(3): 4(3): 4(3): 4.2(3.1): 4.2(3.1): 4.3(3.3): 5.2(3.3): 4.6(3.3): 3.5(3.3): 6(4). Placoid sensillae present from F4, abundant from F6 through terminal segment.</p><p><bold>Mesosoma.</bold> (<xref ref-type="fig" rid="F2">Fig. 2B</xref>) Median mesoscutal impression long, one-third length of scutum. Scutellar foveae irregular, subquadrate and not delimited posteriorly.</p><p><bold>Type material.</bold> HOLOTYPE ♀ (ANIC) with the following label data: “23.36S 133.35E 32 km WNW of Alice Springs, NT 8 Oct. 1978 J:C: Cardale” (white label), “ex alcohol collection” (white label), “AUST. NAT. INS. COLL.” (green label). “HOLOTYPE, <italic><tp:taxon-name>Mikeius</tp:taxon-name></italic> <italic>schauffi</italic>, Buffington” (red label), “<italic><tp:taxon-name>Cicatrix schauffi</tp:taxon-name></italic> P-M det-2009” (white label).</p></tp:treatment-sec><tp:treatment-sec sec-type="Biology"><title>Biology.</title><p>Unknown<!--PageBreak--></p></tp:treatment-sec><tp:treatment-sec sec-type="Distribution"><title>Distribution.</title><p>Central Australia.</p></tp:treatment-sec><tp:treatment-sec sec-type="Taxonomic comments"><title>Taxonomic comments.</title><p>The circumtorular impression present in this species indicates that it belongs in <tp:taxon-name>Thrasorinae</tp:taxon-name>, not in <tp:taxon-name>Mikeiinae</tp:taxon-name>. We transfer this species to <italic><tp:taxon-name>Cicatrix</tp:taxon-name></italic> gen. n., because it possesses all the diagnostic characters of that genus.</p></tp:treatment-sec><tp:treatment-sec><!--Section generated to contain objects referenced in tp:taxon-treatment.--><fig id="F2" position="float" orientation="portrait"><label>Figure 2.</label><caption><p>Diagnostic characters of <italic><tp:taxon-name>Cicatrix</tp:taxon-name></italic> sp. (<tp:taxon-name>Thrasorinae</tp:taxon-name>): <bold>A</bold> <italic><tp:taxon-name>Cicatrix pilosiscutum</tp:taxon-name></italic>; <bold>B–D</bold> and <bold>F</bold> <italic><tp:taxon-name>Cicatrix schauffi</tp:taxon-name></italic>; E, <italic><tp:taxon-name>Cicatrix neumannoides</tp:taxon-name></italic> <bold>A</bold> head, anterior view <bold>B</bold> mesosoma, dorsal view <bold>C</bold> metasoma, lateral view <bold>D</bold> head, anterior view <bold>E</bold> mesosoma, dorsal view <bold>F</bold>female antenna, dorsal view. CI, circumtorular impression.</p></caption><graphic xmlns:xlink="http://www.w3.org/1999/xlink" xlink:href="ZooKeys-108-021-g002.jpg" position="float" orientation="portrait" xlink:type="simple"/></fig></tp:treatment-sec></tp:taxon-treatment>
