# Supplementary material for: Systematics of Australian Thrasorinae (Hymenoptera, Cynipoidea, Figitidae) with descriptions of Mikeiinae, new subfamily, two new genera, and three new species
Source: Zookeys. 2011 Jun 17;(108):21–48. doi: 10.3897/zookeys.108.829 (PMC3119314; doi:10.3897/zookeys.108.829)
Supplement: XML Treatment for Cicatrix neumannoides [file zookeys.108.829-treatment7.xml]

<!DOCTYPE tp:taxon-treatment
  PUBLIC "-//TaxonX//DTD Taxonomic Treatment Publishing DTD v0 20100105//EN" "tax-treatment-NSO.dtd">
<tp:taxon-treatment xmlns:tp="http://www.plazi.org/taxpub"><tp:treatment-meta><mixed-citation publication-type="journal"><person-group><name><surname>Paretas-Martínez</surname><given-names>J.</given-names></name><name><surname>Restrepo-Ortiz</surname><given-names>C.</given-names></name><name><surname>Buffington</surname><given-names>M.</given-names></name><name><surname>Pujade-Villar</surname><given-names>J.</given-names></name></person-group><article-title>Systematics of Australian Thrasorinae (Hymenoptera, Cynipoidea, Figitidae) with descriptions of Mikeiinae, new subfamily, two new genera, and three new species</article-title><source>Zookeys</source><day>17</day><month>6</month><year>2011</year><volume>2011</volume><issue>108</issue><fpage>21</fpage><lpage>48</lpage><pub-id pub-id-type="doi">10.3897/zookeys.108.829</pub-id></mixed-citation></tp:treatment-meta><tp:nomenclature><tp:taxon-name>
                        <tp:taxon-name-part taxon-name-part-type="genus">Cicatrix</tp:taxon-name-part>
                        <tp:taxon-name-part taxon-name-part-type="species">neumannoides</tp:taxon-name-part>
                        <object-id xmlns:xlink="http://www.w3.org/1999/xlink" xlink:type="simple">urn:lsid:zoobank.org:act:1A6D286B-94AF-43F8-945B-D9AF124EEC57</object-id>
                    <object-id xmlns:xlink="http://www.w3.org/1999/xlink" xlink:type="simple">http://species-id.net/wiki/Cicatrix_neumannoides</object-id>
                    </tp:taxon-name><tp:taxon-authority>Paretas-Martínez &amp; Restrepo-Ortiz</tp:taxon-authority><tp:taxon-status xmlns:xlink="http://www.w3.org/1999/xlink" xlink:type="simple">sp. n.</tp:taxon-status><xref ref-type="fig" rid="F2">Fig. 2E</xref></tp:nomenclature><tp:treatment-sec sec-type="Diagnosis"><title>Diagnosis.</title><p>Similar to <italic><tp:taxon-name>Cicatrix schauffi</tp:taxon-name></italic>, comb. n., having female antenna with 10 flagellomeres and a face with horizontal strigae only on the lateral areas (<italic><tp:taxon-name>Cicatrix pilosiscutum</tp:taxon-name></italic> comb. n. has female antenna with 11 flagellomeres and much stronger carinae crossing the entire face), but differs from <italic><tp:taxon-name>Cicatrix schauffi</tp:taxon-name></italic> comb. n. by having short median mesoscutal impression and rounded scutellar foveae (<xref ref-type="fig" rid="F2">Fig. 2E</xref>).</p></tp:treatment-sec><tp:treatment-sec sec-type="Description"><title>Description.</title><p>As in generic description (see above) with the following specific characters.</p><p><bold>Length.</bold> Female: 2.9 to 3.0 mm. Male unknown.</p><p><bold>Coloration.</bold> Shiny chestnut, scutum darker in center.</p><p><bold>Head.</bold> Frons and face with piliferous punctures; face with a few carinae from internal margin of eye reaching center of face.</p><p><bold>Antenna</bold>. <italic>Female</italic>. 10 flagellomeres, antennal formula: 6(2): 4(2.8): 6(2.5): 4.1(2.8): 4.1(2.8): 4(3): 4(3): 4(3): 4.8(3.1): 3.8(3.3): 3.5(3.3): 5.6(4). Placoid sensillae starting from F4, F4 to F6 are scarce, abundant from F7-F10.</p><p><bold>Mesosoma</bold>. (<xref ref-type="fig" rid="F2">Fig. 2E</xref>) Median mesoscutal impression short, only indicated basally, not reaching one-fifth length of scutum. Scutellar foveae rounded.</p></tp:treatment-sec><tp:treatment-sec sec-type="Etymology"><title>Etymology.</title><p>The specific name <italic>neumannoides</italic> means “related to neumanni”, referring to the fact that the specimens used to describe this species were previously included in the type series of <italic><tp:taxon-name>Mikeius neumanni</tp:taxon-name></italic>.</p></tp:treatment-sec><tp:treatment-sec sec-type="Type material"><title>Type material.</title><p>HOLOTYPE ♀ (ANIC) with the following labels: “AUSTRALIA: NSW Peak Hill Range, Braidwood, Cooma Road, At top of pass. 30 December 1994. A. Sundholm &amp; R de keyzer. On <italic><tp:taxon-name>Acacia</tp:taxon-name></italic> <italic>dealbata</italic>” (white label), “AUST. NAT. INS. COLL.” (green label), “<italic><tp:taxon-name>Mikeius neumanni</tp:taxon-name></italic> Det. M. L. <xref ref-type="bibr" rid="B3">Buffington 2008</xref>” (white label), “Holotype <italic><tp:taxon-name>Cicatrix neumannoides</tp:taxon-name></italic> P-M &amp; R-O” (red label)”. PARATYPE ♀ (ANIC) with the following labels: “Crowea St. For. nr Pemberton W.A. Nov.-Dec. 1978 S.J. Curry Malaise trap open forest” (white label), “AUST. NAT. INS. COLL.” (green label), “Paratype <italic><tp:taxon-name>Cicatrix neumannoides</tp:taxon-name></italic> P-M &amp; R-O” (red label)”.</p></tp:treatment-sec><tp:treatment-sec sec-type="Biology"><title>Biology.</title><p>Unknown; label data suggests an association with <italic><tp:taxon-name>Acacia</tp:taxon-name></italic>.</p></tp:treatment-sec><tp:treatment-sec sec-type="Distribution"><title>Distribution.</title><p>New South Wales and Western Australia, Australia.</p></tp:treatment-sec><tp:treatment-sec sec-type="Taxonomic comments"><title>Taxonomic comments.</title><p>Although <xref ref-type="bibr" rid="B3">Buffington (2008)</xref> recognized two specimens of <italic><tp:taxon-name>Mikeius neumanni</tp:taxon-name></italic> in the collection at ANIC, he used only one specimen in his description of the taxon, designating it as the holotype. The species <italic>neumanni</italic> (based on <!--PageBreak-->the holotype) is transferred to <italic><tp:taxon-name>Palmiriella</tp:taxon-name></italic>, gen. n., below, and the second specimen, in addition to another specimen discovered in ANIC, belongs to <italic><tp:taxon-name>Cicatrix</tp:taxon-name></italic>.</p></tp:treatment-sec><tp:treatment-sec><!--Section generated to contain objects referenced in tp:taxon-treatment.--><fig id="F2" position="float" orientation="portrait"><label>Figure 2.</label><caption><p>Diagnostic characters of <italic><tp:taxon-name>Cicatrix</tp:taxon-name></italic> sp. (<tp:taxon-name>Thrasorinae</tp:taxon-name>): <bold>A</bold> <italic><tp:taxon-name>Cicatrix pilosiscutum</tp:taxon-name></italic>; <bold>B–D</bold> and <bold>F</bold> <italic><tp:taxon-name>Cicatrix schauffi</tp:taxon-name></italic>; E, <italic><tp:taxon-name>Cicatrix neumannoides</tp:taxon-name></italic> <bold>A</bold> head, anterior view <bold>B</bold> mesosoma, dorsal view <bold>C</bold> metasoma, lateral view <bold>D</bold> head, anterior view <bold>E</bold> mesosoma, dorsal view <bold>F</bold>female antenna, dorsal view. CI, circumtorular impression.</p></caption><graphic xmlns:xlink="http://www.w3.org/1999/xlink" xlink:href="ZooKeys-108-021-g002.jpg" position="float" orientation="portrait" xlink:type="simple"/></fig></tp:treatment-sec><ref-list><ref id="B3"><mixed-citation xmlns:xlink="http://www.w3.org/1999/xlink" xlink:type="simple"><person-group><name name-style="western"><surname>Buffington</surname><given-names>ML</given-names></name></person-group> (<year>2008</year>)<article-title> A revision of Australian Thrasorinae (Hymenoptera: Figitidae) with a description of a new genus and six new species.</article-title><source>Australian Journal of Entomology</source><volume>47</volume>:<fpage>203</fpage>-<lpage>212</lpage>. doi: <ext-link ext-link-type="uri" xlink:href="http://dx.doi.org/10.1111/j.1440-6055.2008.00647.x" xlink:type="simple">10.1111/j.1440-6055.2008.00647.x</ext-link></mixed-citation></ref></ref-list></tp:taxon-treatment>
