# Supplementary material for: Systematics of Australian Thrasorinae (Hymenoptera, Cynipoidea, Figitidae) with descriptions of Mikeiinae, new subfamily, two new genera, and three new species
Source: Zookeys. 2011 Jun 17;(108):21–48. doi: 10.3897/zookeys.108.829 (PMC3119314; doi:10.3897/zookeys.108.829)
Supplement: XML Treatment for Palmiriella [file zookeys.108.829-treatment8.xml]

<!DOCTYPE tp:taxon-treatment
  PUBLIC "-//TaxonX//DTD Taxonomic Treatment Publishing DTD v0 20100105//EN" "tax-treatment-NSO.dtd">
<tp:taxon-treatment xmlns:tp="http://www.plazi.org/taxpub"><tp:treatment-meta><mixed-citation publication-type="journal"><person-group><name><surname>Paretas-Martínez</surname><given-names>J.</given-names></name><name><surname>Restrepo-Ortiz</surname><given-names>C.</given-names></name><name><surname>Buffington</surname><given-names>M.</given-names></name><name><surname>Pujade-Villar</surname><given-names>J.</given-names></name></person-group><article-title>Systematics of Australian Thrasorinae (Hymenoptera, Cynipoidea, Figitidae) with descriptions of Mikeiinae, new subfamily, two new genera, and three new species</article-title><source>Zookeys</source><day>17</day><month>6</month><year>2011</year><volume>2011</volume><issue>108</issue><fpage>21</fpage><lpage>48</lpage><pub-id pub-id-type="doi">10.3897/zookeys.108.829</pub-id></mixed-citation></tp:treatment-meta><tp:nomenclature><tp:taxon-name>
                        <tp:taxon-name-part taxon-name-part-type="genus">Palmiriella</tp:taxon-name-part>
                        <object-id xmlns:xlink="http://www.w3.org/1999/xlink" xlink:type="simple">urn:lsid:zoobank.org:act:5F540007-4494-49BF-A619-F0A54F5CE41E</object-id>
                    <object-id xmlns:xlink="http://www.w3.org/1999/xlink" xlink:type="simple">http://species-id.net/wiki/Palmiriella</object-id>
                    </tp:taxon-name><tp:taxon-authority>Pujade-Villar &amp; Paretas-Martínez</tp:taxon-authority><tp:taxon-status xmlns:xlink="http://www.w3.org/1999/xlink" xlink:type="simple">gen. n.</tp:taxon-status><xref ref-type="fig" rid="F3">Fig. 3</xref></tp:nomenclature><tp:treatment-sec sec-type="Type species"><title>Type species:</title><p><italic><tp:taxon-name>Palmiriella neumanni</tp:taxon-name></italic> (Buffington), comb. n., by present designation and monotypy.</p></tp:treatment-sec><tp:treatment-sec sec-type="Diagnosis"><title>Diagnosis.</title><p>(<xref ref-type="table" rid="T2">Table 2</xref>) <italic><tp:taxon-name>Palmiriella</tp:taxon-name></italic>, gen. n., can be distinguished from other thrasorines by having the face smooth, without any sculpturing (<xref ref-type="fig" rid="F3">Fig. 3A</xref>); in <italic><tp:taxon-name>Scutimica</tp:taxon-name></italic> and <italic><tp:taxon-name>Myrtopsen</tp:taxon-name></italic>, the face is irregularly sculptured (<xref ref-type="fig" rid="F9">Fig. 9A, B</xref>); in <italic><tp:taxon-name>Cicatrix</tp:taxon-name></italic> and <italic><tp:taxon-name>Thrasorus</tp:taxon-name></italic>, strong transverse carinae are present crossing the entire face or on lateral areas (<xref ref-type="fig" rid="F3">Fig. 3A, D</xref>, <xref ref-type="fig" rid="F4">4A</xref>). <italic><tp:taxon-name>Palmiriella</tp:taxon-name></italic> is further differentiated from other thrasorines by having metasomal T3 and T4 fused into a syntergum, but not covering the entire metasomal surface (<xref ref-type="fig" rid="F3">Fig. 3F</xref>); in <italic><tp:taxon-name>Scutimica</tp:taxon-name></italic> and <italic><tp:taxon-name>Myrtopsen</tp:taxon-name></italic>, a syntergum covering the entire metasomal surface is present (<xref ref-type="fig" rid="F9">Fig. 9C</xref>); in <italic><tp:taxon-name>Cicatrix</tp:taxon-name></italic> and <italic><tp:taxon-name>Thrasorus</tp:taxon-name></italic>, T3 and T4 are separate sclerites (syntergum absent) (<xref ref-type="fig" rid="F2">Fig. 2C</xref>, <xref ref-type="fig" rid="F4">4F</xref>). Additionally, <italic><tp:taxon-name>Palmiriella</tp:taxon-name></italic> is distinguished from <italic><tp:taxon-name>Scutimica</tp:taxon-name></italic> and <italic><tp:taxon-name>Myrtopsen</tp:taxon-name></italic> by having the scutellum posteriorly rounded (<italic><tp:taxon-name>Scutimica</tp:taxon-name></italic> and <italic><tp:taxon-name>Myrtopsen</tp:taxon-name></italic> have an emarginate/truncate scutellum, <xref ref-type="fig" rid="F9">Fig. 9D, E</xref>), and pronotum not sculptured nor projected (strongly carinate and projected in <italic><tp:taxon-name>Scutimica</tp:taxon-name></italic> (<xref ref-type="fig" rid="F9">Fig. 9F</xref>), with microsculpture or carinate in <italic><tp:taxon-name>Myrtopsen</tp:taxon-name></italic> (<xref ref-type="fig" rid="F9">Fig. 9G</xref>)); from <italic><tp:taxon-name>Thrasorus</tp:taxon-name></italic> by having horizontally striate microsculpture on the mesoscutum (<xref ref-type="fig" rid="F3">Fig. 3B</xref>) (mesoscutum smooth in <italic><tp:taxon-name>Thrasorus</tp:taxon-name></italic>, <xref ref-type="fig" rid="F4">Fig. 4B</xref>).</p><fig id="F3" position="float" orientation="portrait"><label>Figure 3.</label><caption><p>Diagnostic characters of <italic><tp:taxon-name>Palmiriella neumanni</tp:taxon-name></italic> (<tp:taxon-name>Thrasorinae</tp:taxon-name>), female <bold>A</bold>head, anterior view <bold>B</bold> mesosoma, dorsal view <bold>C</bold> mesosoma, lateral view <bold>D</bold> antenna, dorsal view <bold>E</bold> head and mesosoma, antero-dorsal view <bold>F</bold> metasoma, lateral view. CI, circumtorular impression.</p></caption><graphic xmlns:xlink="http://www.w3.org/1999/xlink" xlink:href="ZooKeys-108-021-g003.jpg" position="float" orientation="portrait" xlink:type="simple"/></fig></tp:treatment-sec><tp:treatment-sec sec-type="Description"><title>Description.</title><p>See description, biology and distribution of type species below.</p></tp:treatment-sec><tp:treatment-sec sec-type="Etymology"><title>Etymology.</title><p>The new genus is dedicated to our colleague and good friend Palmira Ros-Farré, who has helped us for many years with our little wasps. Gender is feminine.</p></tp:treatment-sec><tp:treatment-sec sec-type="Taxonomic comments"><title>Taxonomic comments.</title><p>The holotype of <italic><tp:taxon-name>Mikeius neumanni</tp:taxon-name></italic> Buffington, unlike the other species included in <italic><tp:taxon-name>Mikeius</tp:taxon-name></italic>, does have the circumtorular impression diagnostic for <tp:taxon-name>Thrasorinae</tp:taxon-name>. For this reason, this species is transferred from <italic><tp:taxon-name>Mikeius</tp:taxon-name></italic> to the new thrasorine genus <italic><tp:taxon-name>Palmiriella</tp:taxon-name></italic>. Characters summarized in the diagnosis below and phylogeny in <xref ref-type="fig" rid="F5">Fig. 5</xref> justify the erection of the new genus.</p></tp:treatment-sec><tp:treatment-sec><!--Section generated to contain objects referenced in tp:taxon-treatment.--><table-wrap id="T2" position="float" orientation="portrait"><label>Table 2.</label><caption><p>Diagnostic table for Mikeius (<tp:taxon-name>Mikeiinae</tp:taxon-name>, n. subf.) and genera of <tp:taxon-name>Thrasorinae</tp:taxon-name>.</p></caption><table><tbody><tr><th rowspan="2" colspan="1"/><th rowspan="1" colspan="1"><tp:taxon-name>Mikeiinae</tp:taxon-name></th><th rowspan="1" colspan="5"><tp:taxon-name>Thrasorinae</tp:taxon-name></th></tr><tr><th rowspan="1" colspan="1"><italic><tp:taxon-name>Mikeius</tp:taxon-name></italic></th><th rowspan="1" colspan="1"><italic><tp:taxon-name>Thrasorus</tp:taxon-name></italic></th><th rowspan="1" colspan="1"><italic><tp:taxon-name>Cicatrix</tp:taxon-name></italic></th><th rowspan="1" colspan="1"><italic><tp:taxon-name>Palmiriella</tp:taxon-name></italic></th><th rowspan="1" colspan="1"><italic><tp:taxon-name>Scutimica</tp:taxon-name></italic></th><th rowspan="1" colspan="1"><italic><tp:taxon-name>Myrtopsen</tp:taxon-name></italic></th></tr><tr><td rowspan="1" colspan="1">Circumtorular impression</td><td rowspan="1" colspan="1">absent</td><td rowspan="1" colspan="1">present</td><td rowspan="1" colspan="1">present</td><td rowspan="1" colspan="1">present</td><td rowspan="1" colspan="1">present</td><td rowspan="1" colspan="1">present</td></tr><tr><td rowspan="1" colspan="1">Lateral margins of posterior part of pronotal plate</td><td rowspan="1" colspan="1">not reaching scutum, not forming an upraised plate</td><td rowspan="1" colspan="1">reaching scutum, forming an upraised plate</td><td rowspan="1" colspan="1">reaching scutum, forming an upraised plate</td><td rowspan="1" colspan="1">reaching scutum, forming an upraised plate</td><td rowspan="1" colspan="1">reaching scutum, forming an upraised plate</td><td rowspan="1" colspan="1">reaching scutum, forming an upraised plate</td></tr><tr><td rowspan="1" colspan="1">Mesoscutum sculpturing</td><td rowspan="1" colspan="1">microsculpture horizontally striate</td><td rowspan="1" colspan="1">absent, smooth</td><td rowspan="1" colspan="1">microsculpture horizontally striate</td><td rowspan="1" colspan="1">microsculpture horizontally striate</td><td rowspan="1" colspan="1">smooth or with parapsides</td><td rowspan="1" colspan="1">microsculpture horizontally striate</td></tr><tr><td rowspan="1" colspan="1">T3-T4</td><td rowspan="1" colspan="1">T4 2x length of T3</td><td rowspan="1" colspan="1">T4 2x length of T3</td><td rowspan="1" colspan="1">T4 2x length of T3</td><td rowspan="1" colspan="1">fused, syntergum not covering the entire metasoma</td><td rowspan="1" colspan="1">fused, syntergum covering the entire metasoma</td><td rowspan="1" colspan="1">fused, syntergum covering the entire metasoma</td></tr><tr><td rowspan="1" colspan="1">Face sculpturing</td><td rowspan="1" colspan="1">absent</td><td rowspan="1" colspan="1">carinae on lower face</td><td rowspan="1" colspan="1">carinae on lower face</td><td rowspan="1" colspan="1">absent</td><td rowspan="1" colspan="1">irregularly wrinkled/carinate</td><td rowspan="1" colspan="1">irregularly wrinkled/carinate</td></tr><tr><td rowspan="1" colspan="1">Posterior margin of scutellum</td><td rowspan="1" colspan="1">rounded</td><td rowspan="1" colspan="1">rounded</td><td rowspan="1" colspan="1">rounded</td><td rowspan="1" colspan="1">rounded</td><td rowspan="1" colspan="1">emarginate</td><td rowspan="1" colspan="1">truncate/emarginate</td></tr><tr><td rowspan="1" colspan="1">Pronotum sculpturing</td><td rowspan="1" colspan="1">absent</td><td rowspan="1" colspan="1">absent</td><td rowspan="1" colspan="1">absent</td><td rowspan="1" colspan="1">absent</td><td rowspan="1" colspan="1">carinate</td><td rowspan="1" colspan="1">carinate/&lt;br/&gt; microsculpture</td></tr><tr><td rowspan="1" colspan="1">Notauli</td><td rowspan="1" colspan="1">complete</td><td rowspan="1" colspan="1">complete</td><td rowspan="1" colspan="1">complete</td><td rowspan="1" colspan="1">complete</td><td rowspan="1" colspan="1">incomplete, each forming a large cell</td><td rowspan="1" colspan="1">complete</td></tr></tbody></table></table-wrap><fig id="F9" position="float" orientation="portrait"><label>Figure 9.</label><caption><p>Characters of <italic><tp:taxon-name>Scutimica</tp:taxon-name></italic> and <italic><tp:taxon-name>Myrtopsen</tp:taxon-name></italic> <bold>A</bold> head, <italic><tp:taxon-name>Scutimica transcarinata</tp:taxon-name></italic> <bold>B</bold> head, <italic><tp:taxon-name>Myrtopsen luedervaldti</tp:taxon-name></italic> <bold>C</bold> metasoma, <italic><tp:taxon-name>Myrtopsen</tp:taxon-name></italic> sp. <bold>D</bold> mesosoma in dorsal view, <italic><tp:taxon-name>Scutimica flava</tp:taxon-name></italic> <bold>E</bold> mesosoma in dorsal view, <italic><tp:taxon-name>Mikeius mimosae</tp:taxon-name></italic> <bold>F</bold> mesosoma in lateral view, <italic><tp:taxon-name>Scutimica transcarinata</tp:taxon-name></italic> <bold>G</bold> mesosoma in lateral view, <italic><tp:taxon-name>Mikeius punctuatus</tp:taxon-name></italic>.</p></caption><graphic xmlns:xlink="http://www.w3.org/1999/xlink" xlink:href="ZooKeys-108-021-g009.jpg" position="float" orientation="portrait" xlink:type="simple"/></fig><fig id="F4" position="float" orientation="portrait"><label>Figure 4.</label><caption><p>Characters of <italic><tp:taxon-name>Thrasorus</tp:taxon-name></italic> (<bold>A–G</bold>) and <italic><tp:taxon-name>Scutimica</tp:taxon-name></italic> (H) <bold>A</bold> head, anterior view <bold>B</bold> mesosoma, dorsal view, <italic><tp:taxon-name>Thrasorus rieki</tp:taxon-name></italic> <bold>C</bold> antenna, male, medial view <bold>D</bold> mesosoma, dorsal view, <italic><tp:taxon-name>Thrasorus schmidtae</tp:taxon-name></italic> <bold>E</bold> head and mesosoma, lateral view <bold>F</bold> metasoma, lateral view <bold>G</bold> antenna, female, medial view <bold>H</bold> mesosoma, dorsal view, <italic><tp:taxon-name>Scutimica transcarinata.</tp:taxon-name></italic></p></caption><graphic xmlns:xlink="http://www.w3.org/1999/xlink" xlink:href="ZooKeys-108-021-g004.jpg" position="float" orientation="portrait" xlink:type="simple"/></fig><fig id="F2" position="float" orientation="portrait"><label>Figure 2.</label><caption><p>Diagnostic characters of <italic><tp:taxon-name>Cicatrix</tp:taxon-name></italic> sp. (<tp:taxon-name>Thrasorinae</tp:taxon-name>): <bold>A</bold> <italic><tp:taxon-name>Cicatrix pilosiscutum</tp:taxon-name></italic>; <bold>B–D</bold> and <bold>F</bold> <italic><tp:taxon-name>Cicatrix schauffi</tp:taxon-name></italic>; E, <italic><tp:taxon-name>Cicatrix neumannoides</tp:taxon-name></italic> <bold>A</bold> head, anterior view <bold>B</bold> mesosoma, dorsal view <bold>C</bold> metasoma, lateral view <bold>D</bold> head, anterior view <bold>E</bold> mesosoma, dorsal view <bold>F</bold>female antenna, dorsal view. CI, circumtorular impression.</p></caption><graphic xmlns:xlink="http://www.w3.org/1999/xlink" xlink:href="ZooKeys-108-021-g002.jpg" position="float" orientation="portrait" xlink:type="simple"/></fig><fig id="F5" position="float" orientation="portrait"><label>Figure 5.</label><caption><p>Cladogram of <tp:taxon-name>Euceroptrinae</tp:taxon-name>, <tp:taxon-name>Mikeiinae</tp:taxon-name>, <tp:taxon-name>Plectocynipinae</tp:taxon-name>, and <tp:taxon-name>Thrasorinae</tp:taxon-name>. Numbers above branches indicate bootstap support. CI=0.58; RI=0.73; RC=0.43. Strict consensus of 2 trees, L=190.</p></caption><graphic xmlns:xlink="http://www.w3.org/1999/xlink" xlink:href="ZooKeys-108-021-g005.jpg" position="float" orientation="portrait" xlink:type="simple"/></fig></tp:treatment-sec></tp:taxon-treatment>
