# Supplementary material for: Systematics of Australian Thrasorinae (Hymenoptera, Cynipoidea, Figitidae) with descriptions of Mikeiinae, new subfamily, two new genera, and three new species
Source: Zookeys. 2011 Jun 17;(108):21–48. doi: 10.3897/zookeys.108.829 (PMC3119314; doi:10.3897/zookeys.108.829)
Supplement: XML Treatment for Palmiriella neumanni [file zookeys.108.829-treatment9.xml]

<!DOCTYPE tp:taxon-treatment
  PUBLIC "-//TaxonX//DTD Taxonomic Treatment Publishing DTD v0 20100105//EN" "tax-treatment-NSO.dtd">
<tp:taxon-treatment xmlns:tp="http://www.plazi.org/taxpub"><tp:treatment-meta><mixed-citation publication-type="journal"><person-group><name><surname>Paretas-Martínez</surname><given-names>J.</given-names></name><name><surname>Restrepo-Ortiz</surname><given-names>C.</given-names></name><name><surname>Buffington</surname><given-names>M.</given-names></name><name><surname>Pujade-Villar</surname><given-names>J.</given-names></name></person-group><article-title>Systematics of Australian Thrasorinae (Hymenoptera, Cynipoidea, Figitidae) with descriptions of Mikeiinae, new subfamily, two new genera, and three new species</article-title><source>Zookeys</source><day>17</day><month>6</month><year>2011</year><volume>2011</volume><issue>108</issue><fpage>21</fpage><lpage>48</lpage><pub-id pub-id-type="doi">10.3897/zookeys.108.829</pub-id></mixed-citation></tp:treatment-meta><tp:nomenclature><tp:taxon-name>
                        <tp:taxon-name-part taxon-name-part-type="genus">Palmiriella</tp:taxon-name-part>
                        <tp:taxon-name-part taxon-name-part-type="species">neumanni</tp:taxon-name-part>
                        <object-id xmlns:xlink="http://www.w3.org/1999/xlink" xlink:type="simple">http://species-id.net/wiki/Palmiriella_neumanni</object-id>
                    </tp:taxon-name><tp:taxon-authority>(Buffington)</tp:taxon-authority><tp:taxon-status xmlns:xlink="http://www.w3.org/1999/xlink" xlink:type="simple">comb. n.</tp:taxon-status><xref ref-type="fig" rid="F3">Fig. 3A–F</xref><tp:nomenclature-citation-list><tp:nomenclature-citation><tp:taxon-name>Mikeius neumanni</tp:taxon-name><comment> Buffington, 2008.</comment></tp:nomenclature-citation></tp:nomenclature-citation-list></tp:nomenclature><tp:treatment-sec sec-type="Description"><title>Description.</title><p><bold>Length.</bold> Female 3.2 mm. Male unknown.<!--PageBreak--></p><p><bold>Coloration.</bold> Head and mesosoma black, antennae yellowish except scape, brown, metasoma medium brown. Legs light yellow except tibia and metatarsi, brown.</p><p><bold>Head</bold> (<xref ref-type="fig" rid="F3">Fig. 3A, F</xref>). Frons and face with piliferous punctures and abundant setae. No transverse carinae or strigae on face. Clypeus distinctly projected anteriorly, curved ventrally, clypeopleurostomal lines well developed. Malar space with conspicuous, coriaceous, striate band. Vertex in dorsal view with small piliferous punctures. Occiput and genae smooth without carinae. Circumtorular impression present.</p><p><!--PageBreak--><bold>Antenna</bold> (<xref ref-type="fig" rid="F3">Fig. 3D</xref>). <italic>Female</italic>. 11 flagellomeres; antennal formula: 7(4): 4(4): 4(3): 4.5(3): 4.5(3): 4.5(3): 4(3): 4(3): 4(3): 3(3): 3(3): 3(3): 5(4). Placoid sensillae from F7 to terminal segment.</p><p><bold>Mesosoma</bold> (<xref ref-type="fig" rid="F3">Fig. 3B, C, E</xref>). Pronotal carinae reaching scutum, forming small plate, conspicuous but not projected, concave dorsomedially. Mesoscutum horizontally striate. Notauli complete of uniform width. Parascutal sulcus wide only in basal half. Lateral basal impression conspicuous. Antero-admedian lines weak, reaching anterior one-third of mesoscutum. Median mesoscutal impression short and weak. Scutellum rugose; scutellar foveae triangular; interfoveal carina absent. Mesopleural furrow present. Propodeal carinae present. Pronotum, mesoscutum, scutellum, mesopleural triangle and metapleura all covered with sparse/dense setae.</p><p><bold>Forewing.</bold> Short setae present on wing surface and along margins. Radial cell closed, 2.3 times longer than wide; R2 almost straight, basal vein distally widening; areolet absent.</p><p><bold>Legs</bold>. Metatibia with two spurs, sub-equal in length, not exceeding one-half length of tarsomere 1.</p><p><bold>Metasoma</bold> (<xref ref-type="fig" rid="F3">Fig. 3F</xref>). Petiole very short, almost not visible. T3 and T4 fused into a syntergum, not covering the entire metasomal surface; remaining terga short, telescoped within T4; entire metasoma shiny and smooth. Hypopygium and ventral spine visible. Base of syntergum with only some scattered setae.</p></tp:treatment-sec><tp:treatment-sec sec-type="Type material"><title>Type material.</title><p>HOLOTYPE ♀ (ANIC) with the following labels: “Mt Nebo, S. E. Qld, 24. Xi. 1970, S. R. Monteith” (white label), “AUST. NAT. INS. COLL.” (green label). “HOLOTYPE, <italic><tp:taxon-name>Mikeius</tp:taxon-name></italic> <italic>neumanni</italic>, Buffington” (red label), “<italic><tp:taxon-name>Palmiriella neumanni</tp:taxon-name></italic> P-V &amp; P-M det-2009” (white label).</p></tp:treatment-sec><tp:treatment-sec sec-type="Biology"><title>Biology.</title><p>Unknown.</p></tp:treatment-sec><tp:treatment-sec sec-type="Distribution"><title>Distribution.</title><p>Queensland, Australia.</p></tp:treatment-sec><tp:treatment-sec><!--Section generated to contain objects referenced in tp:taxon-treatment.--><fig id="F3" position="float" orientation="portrait"><label>Figure 3.</label><caption><p>Diagnostic characters of <italic><tp:taxon-name>Palmiriella neumanni</tp:taxon-name></italic> (<tp:taxon-name>Thrasorinae</tp:taxon-name>), female <bold>A</bold>head, anterior view <bold>B</bold> mesosoma, dorsal view <bold>C</bold> mesosoma, lateral view <bold>D</bold> antenna, dorsal view <bold>E</bold> head and mesosoma, antero-dorsal view <bold>F</bold> metasoma, lateral view. CI, circumtorular impression.</p></caption><graphic xmlns:xlink="http://www.w3.org/1999/xlink" xlink:href="ZooKeys-108-021-g003.jpg" position="float" orientation="portrait" xlink:type="simple"/></fig></tp:treatment-sec></tp:taxon-treatment>
