# Supplementary material for: Systematics of Australian Thrasorinae (Hymenoptera, Cynipoidea, Figitidae) with descriptions of Mikeiinae, new subfamily, two new genera, and three new species
Source: Zookeys. 2011 Jun 17;(108):21–48. doi: 10.3897/zookeys.108.829 (PMC3119314; doi:10.3897/zookeys.108.829)
Supplement: XML Treatment for Thrasorus [file zookeys.108.829-treatment10.xml]

<!DOCTYPE tp:taxon-treatment
  PUBLIC "-//TaxonX//DTD Taxonomic Treatment Publishing DTD v0 20100105//EN" "tax-treatment-NSO.dtd">
<tp:taxon-treatment xmlns:tp="http://www.plazi.org/taxpub"><tp:treatment-meta><mixed-citation publication-type="journal"><person-group><name><surname>Paretas-Martínez</surname><given-names>J.</given-names></name><name><surname>Restrepo-Ortiz</surname><given-names>C.</given-names></name><name><surname>Buffington</surname><given-names>M.</given-names></name><name><surname>Pujade-Villar</surname><given-names>J.</given-names></name></person-group><article-title>Systematics of Australian Thrasorinae (Hymenoptera, Cynipoidea, Figitidae) with descriptions of Mikeiinae, new subfamily, two new genera, and three new species</article-title><source>Zookeys</source><day>17</day><month>6</month><year>2011</year><volume>2011</volume><issue>108</issue><fpage>21</fpage><lpage>48</lpage><pub-id pub-id-type="doi">10.3897/zookeys.108.829</pub-id></mixed-citation></tp:treatment-meta><tp:nomenclature><tp:taxon-name>
                        <tp:taxon-name-part taxon-name-part-type="genus">Thrasorus</tp:taxon-name-part>
                    </tp:taxon-name><tp:taxon-authority>Weld, 1944</tp:taxon-authority><xref ref-type="fig" rid="F4">Fig. 4</xref></tp:nomenclature><tp:treatment-sec sec-type="Type species"><title>Type species:</title><p><italic><tp:taxon-name>Thrasorus pilosus</tp:taxon-name></italic> Weld, 1944.</p></tp:treatment-sec><tp:treatment-sec sec-type="Included species"><title>Included species:</title><p><italic><tp:taxon-name>Thrasorus pilosus</tp:taxon-name></italic> Weld, <italic><tp:taxon-name>Thrasorus rieki</tp:taxon-name></italic>, sp. n., <italic><tp:taxon-name>Thrasorus schmitdae</tp:taxon-name></italic> Buffington.</p></tp:treatment-sec><tp:treatment-sec><!--Section generated to contain objects referenced in tp:taxon-treatment.--><fig id="F4" position="float" orientation="portrait"><label>Figure 4.</label><caption><p>Characters of <italic><tp:taxon-name>Thrasorus</tp:taxon-name></italic> (<bold>A–G</bold>) and <italic><tp:taxon-name>Scutimica</tp:taxon-name></italic> (H) <bold>A</bold> head, anterior view <bold>B</bold> mesosoma, dorsal view, <italic><tp:taxon-name>Thrasorus rieki</tp:taxon-name></italic> <bold>C</bold> antenna, male, medial view <bold>D</bold> mesosoma, dorsal view, <italic><tp:taxon-name>Thrasorus schmidtae</tp:taxon-name></italic> <bold>E</bold> head and mesosoma, lateral view <bold>F</bold> metasoma, lateral view <bold>G</bold> antenna, female, medial view <bold>H</bold> mesosoma, dorsal view, <italic><tp:taxon-name>Scutimica transcarinata.</tp:taxon-name></italic></p></caption><graphic xmlns:xlink="http://www.w3.org/1999/xlink" xlink:href="ZooKeys-108-021-g004.jpg" position="float" orientation="portrait" xlink:type="simple"/></fig></tp:treatment-sec></tp:taxon-treatment>
