# Supplementary material for: Systematics of Australian Thrasorinae (Hymenoptera, Cynipoidea, Figitidae) with descriptions of Mikeiinae, new subfamily, two new genera, and three new species
Source: Zookeys. 2011 Jun 17;(108):21–48. doi: 10.3897/zookeys.108.829 (PMC3119314; doi:10.3897/zookeys.108.829)
Supplement: XML Treatment for Thrasorus rieki [file zookeys.108.829-treatment11.xml]

<!DOCTYPE tp:taxon-treatment
  PUBLIC "-//TaxonX//DTD Taxonomic Treatment Publishing DTD v0 20100105//EN" "tax-treatment-NSO.dtd">
<tp:taxon-treatment xmlns:tp="http://www.plazi.org/taxpub"><tp:treatment-meta><mixed-citation publication-type="journal"><person-group><name><surname>Paretas-Martínez</surname><given-names>J.</given-names></name><name><surname>Restrepo-Ortiz</surname><given-names>C.</given-names></name><name><surname>Buffington</surname><given-names>M.</given-names></name><name><surname>Pujade-Villar</surname><given-names>J.</given-names></name></person-group><article-title>Systematics of Australian Thrasorinae (Hymenoptera, Cynipoidea, Figitidae) with descriptions of Mikeiinae, new subfamily, two new genera, and three new species</article-title><source>Zookeys</source><day>17</day><month>6</month><year>2011</year><volume>2011</volume><issue>108</issue><fpage>21</fpage><lpage>48</lpage><pub-id pub-id-type="doi">10.3897/zookeys.108.829</pub-id></mixed-citation></tp:treatment-meta><tp:nomenclature><tp:taxon-name>
                        <tp:taxon-name-part taxon-name-part-type="genus">Thrasorus</tp:taxon-name-part>
                        <tp:taxon-name-part taxon-name-part-type="species">rieki</tp:taxon-name-part> 
                        <object-id xmlns:xlink="http://www.w3.org/1999/xlink" xlink:type="simple">urn:lsid:zoobank.org:act:BCD3677F-EA0D-4D37-B62B-F093CEDF7B02</object-id>
                    <object-id xmlns:xlink="http://www.w3.org/1999/xlink" xlink:type="simple">http://species-id.net/wiki/Thrasorus_rieki</object-id>
                    </tp:taxon-name><tp:taxon-authority>Paretas-Martínez &amp; Pujade-Villar</tp:taxon-authority><tp:taxon-status xmlns:xlink="http://www.w3.org/1999/xlink" xlink:type="simple">sp. n.</tp:taxon-status><xref ref-type="fig" rid="F4">Fig. 4B</xref></tp:nomenclature><tp:treatment-sec sec-type="Diagnosis"><title>Diagnosis.</title><p>Differs from other species of <italic><tp:taxon-name>Thrasorus</tp:taxon-name></italic> by having small scutellar foveae not clearly defined in posterior margin (<xref ref-type="fig" rid="F4">Fig. 4B</xref>); other species of <italic><tp:taxon-name>Thrasorus</tp:taxon-name></italic> have scutellar foveae clearly delimited in the entire circumference (<xref ref-type="fig" rid="F4">Fig. 4D</xref>). Further differs from<!--PageBreak--> other <italic><tp:taxon-name>Thrasorus</tp:taxon-name></italic> species by having a well-defined median mesoscutal impression (arrow, <xref ref-type="fig" rid="F4">Fig. 4B</xref>); in other <italic><tp:taxon-name>Thrasorus</tp:taxon-name></italic>, the impression is not present, or at most, a very small incision can be seen (<xref ref-type="fig" rid="F4">Fig. 4D</xref>).</p><fig id="F4" position="float" orientation="portrait"><label>Figure 4.</label><caption><p>Characters of <italic><tp:taxon-name>Thrasorus</tp:taxon-name></italic> (<bold>A–G</bold>) and <italic><tp:taxon-name>Scutimica</tp:taxon-name></italic> (H) <bold>A</bold> head, anterior view <bold>B</bold> mesosoma, dorsal view, <italic><tp:taxon-name>Thrasorus rieki</tp:taxon-name></italic> <bold>C</bold> antenna, male, medial view <bold>D</bold> mesosoma, dorsal view, <italic><tp:taxon-name>Thrasorus schmidtae</tp:taxon-name></italic> <bold>E</bold> head and mesosoma, lateral view <bold>F</bold> metasoma, lateral view <bold>G</bold> antenna, female, medial view <bold>H</bold> mesosoma, dorsal view, <italic><tp:taxon-name>Scutimica transcarinata.</tp:taxon-name></italic></p></caption><graphic xmlns:xlink="http://www.w3.org/1999/xlink" xlink:href="ZooKeys-108-021-g004.jpg" position="float" orientation="portrait" xlink:type="simple"/></fig></tp:treatment-sec><tp:treatment-sec sec-type="Description"><title>Description.</title><p><bold>Length.</bold> Female: 3.0–3.2 mm; males: 3.2–3.3 mm.</p><p><bold>Coloration.</bold> Head and mesosoma black, antennae brown, and metasoma pale brown. Legs pale yellow except coxae, brown.</p><p><bold>Head.</bold> (<xref ref-type="fig" rid="F4">Fig. 4A</xref>) Frons and face with abundant setae and piliferous punctures; space between clypeus and compound eye with carinae. Malar furrow conspicuous, coriaceous and striate. Occiput smooth; genae with strong striae. Vertex in dorsal view with small piliferous punctures. Circumtorular impression present.</p><p><bold>Antenna.</bold> <italic>Female.</italic> (<xref ref-type="fig" rid="F4">Fig. 4G</xref>) 11 flagellomeres, antennal formula: 6(3): 2(2): 5(2): 4(2): 4(3): 4(3): 4(3): 4(3): 4(3): 3(3): 3(3): 3(3): 5(4). Placoid sensillae from F4 to terminal segment. <italic>Male.</italic> (<xref ref-type="fig" rid="F4">Fig. 4C</xref>) 12 flagellomeres, antennal formula: 7(3): 3(2): 5(2): 4(3): 4(3): 4(3): 4(3): 4(3): 4(3): 4(3): 4(3): 4(3): 4(3): 5(3). Placoid sensillae starting from F1.</p><p><bold>Mesosoma</bold> (<xref ref-type="fig" rid="F4">Fig. 4B, E</xref>). Lateral margins of pronotal plate reaching the scutum, forming a small plate conspicuous but not projected, concave dorsomedially, with piliferous punctures. Mesoscutum smooth and shiny, with piliferous punctures. Notauli complete, very narrow anteriorly and much wider posteriorly. Parascutal sulcus wide only in basal half. Lateral basal impressions weak. Antero-admedian lines very weak. Median mesoscutal impression well defined but not clearly delimited anteriorly. Scutellum smooth on anterior falf and centre, rugose posteriorly; scutellar foveae small subtriangular, not clearly delimited posteriorly; interfoveal carina absent. Mesopleural furrow present but not conspicuous. Propodeal carinae present. Pronotum, mesoscutum, scutellum, mesopleural triangle and metapleura not very pubescent, only some sparse setae.</p><p><bold>Forewing.</bold> Short setae present on wing surface and along margins. Radial cell closed, 1.9 times longer than wide; R2 almost straight; areolet absent.</p><p><bold>Legs</bold>. Metatibia with two spurs, sub-equal in length, not exceeding one-half length of tarsomere 1.</p><p><bold>Metasoma</bold>. (<xref ref-type="fig" rid="F4">Fig. 4F</xref>) Petiole short. Base of T3 with an almost complete hairy ring. Tergite 3 smaller than T4; T4 four large, covering almost entire metasomal surface; remaining terga short, telescoped within T4; entire metasoma shiny and smooth.</p></tp:treatment-sec><tp:treatment-sec sec-type="Material examined"><title>Material examined.</title><p>HOLOTYPE ♀ (ANIC; marked by a red spot, on a pinned card with six other specimens of the same taxon) with the following labels: “Out of large galls on mullee acacia On 18–1-16” (handwritten below the label with the insects), “Thrasorus berlesei (Grlt) Riek det” (white label, handwritten), “sp 7 (berlesei) det ML Buffington 2006” (white label), “Holotype <italic><tp:taxon-name>Thrasorus rieki</tp:taxon-name></italic> P-M &amp; P-V det-2009” (red label). PARATYPES: 4 ♂ and 1 ♀ (on the same pinned card as the holotype) with the same data as the holotype, “Paratype <italic><tp:taxon-name>Thrasorus rieki</tp:taxon-name></italic> P-M &amp; P-V det-2009” (red label); 1 ♂ and 5 ♀ (ANIC) (on a pinned card together with 6 <tp:taxon-name>Chalcidoidea</tp:taxon-name> specimens) with the following labels: “Out of Acacia galls ???? 19.1.16 QLD” (handwritten below the label with the insects), “AUST. NAT. INS. COLL.” (green label), “Paratype <italic><tp:taxon-name>Thrasorus rieki</tp:taxon-name></italic> P-M &amp; P-V det-2009” (red label); 1 ♀ (QM) with the following labels: “Amblynotus berlesei ♀ Girault types” (white label handwritten), <!--PageBreak-->“HOLOTYPE” (pink label), “Thrasorus berlesei (Gir) EF Riek det 1953” (white label handwritten), “QM reg. No. T99347” (yellow label), “Paratype <italic><tp:taxon-name>Thrasorus rieki</tp:taxon-name></italic> P-M &amp; P-V det-2009” (red label).</p></tp:treatment-sec><tp:treatment-sec sec-type="Biology"><title>Biology.</title><p>Unknown host on <italic><tp:taxon-name>Acacia</tp:taxon-name></italic> galls (based on label data).<!--PageBreak--></p></tp:treatment-sec><tp:treatment-sec sec-type="Distribution"><title>Distribution.</title><p>Australia, Queensland.</p></tp:treatment-sec><tp:treatment-sec sec-type="Etymology"><title>Etymology.</title><p>Named after E.F. Riek, who worked before us on Australian <tp:taxon-name>Cynipoidea</tp:taxon-name>.</p></tp:treatment-sec><tp:treatment-sec sec-type="Taxonomic comments"><title>Taxonomic comments.</title><p>In the QM, there is one specimen labelled as ‘<italic><tp:taxon-name>Amblynotus berlesei</tp:taxon-name></italic>’ by Girault. In ANIC, there are six specimens on one large card with a determination label placed by Riek, stating that taxon is ‘<italic><tp:taxon-name>Thrasorus berlesei</tp:taxon-name></italic> (Grlt)’. But as <xref ref-type="bibr" rid="B3">Buffington (2008)</xref> pointed out, this species was never published by Girault nor Riek. As this name is a <italic>nomen nudum</italic> after <xref ref-type="bibr" rid="B3">Buffington (2008)</xref>, we described it as a new species. In ANIC, there is another large card that has six specimens of <italic><tp:taxon-name>Thrasorus rieki</tp:taxon-name></italic>, sp. n., mixed with <tp:taxon-name>Chalcidoidea</tp:taxon-name> specimens.</p></tp:treatment-sec><ref-list><ref id="B3"><mixed-citation xmlns:xlink="http://www.w3.org/1999/xlink" xlink:type="simple"><person-group><name name-style="western"><surname>Buffington</surname><given-names>ML</given-names></name></person-group> (<year>2008</year>)<article-title> A revision of Australian Thrasorinae (Hymenoptera: Figitidae) with a description of a new genus and six new species.</article-title><source>Australian Journal of Entomology</source><volume>47</volume>:<fpage>203</fpage>-<lpage>212</lpage>. doi: <ext-link ext-link-type="uri" xlink:href="http://dx.doi.org/10.1111/j.1440-6055.2008.00647.x" xlink:type="simple">10.1111/j.1440-6055.2008.00647.x</ext-link></mixed-citation></ref></ref-list></tp:taxon-treatment>
